# Supplementary material for: Genome-wide Identification, Classification, Molecular Evolution and Expression Analysis of Malate Dehydrogenases in Apple
Source: Int J Mol Sci. 2018 Oct 24;19(11):3312. doi: 10.3390/ijms19113312 (PMC6274877; doi:10.3390/ijms19113312)
Supplement: Supplementary file 1 [file ijms-19-03312-s001.zip]

Archive with 3 entries (2 files):
- supplemental materials/Additional file.xlsx
- supplemental materials/Fig.S1 .TIF
- supplemental materials/
