# Supplementary material for: Genome-wide Identification, Classification, Molecular Evolution and Expression Analysis of Malate Dehydrogenases in Apple
Source: Int J Mol Sci. 2018 Oct 24;19(11):3312. doi: 10.3390/ijms19113312 (PMC6274877; doi:10.3390/ijms19113312)
Supplement: Supplementary file 1 [file ijms-19-03312-s001.zip › supplemental materials/Additional file.xlsx]

## Sheet: Table S1
Table S1. Primer sequences used for quantitative real-time PCR.
	Accession No.	Forward primer (5’-3’)	Reverse primer (5’-3’)
	MDP0000159872	AAGGTGTGGATGTGGTGGTC	TGGAGTTCACCGGATTACTG
	MDP0000426029	GGTGTTGCTGCTGACTTGAG	CACAGCCTCGATCAAGTTCT
	MDP0000334963	AAGGTGGTACCGCTGGTTAC	TGTCCATGTGGCTGATATCG
	MDP0000710761	CGTCACCATTCTGCCACTAT	CTTCAGACAAGCATCAGCGA
	MDP0000277049	TCGACAGTTCCTATTGCAGC	CTTGACCTGTGACAGAAGCG
	MDP0000303739	TCGTGACGATGCTGAATAGG	GCTGCTCCAAGTATGGCTAC
	MDP0000191302	GAGAACGCTGCCACTGTTAG	GGTGTCCATGTGGCTGATAT
	MDP0000295823	GATGCTTGGATGATGTCGAG	GAGCCATCGCAAGTACAATC
	MDP0000141199	GGTGTTGCTGCTGACTTGAG	CAGTTATCTGCCACAGCCTC
	MDP0000251316	TTGAGAGACGAGGTGGAGGA	CGTATAGGTGGAGAACGGAG
	MDP0000575394	TCTCTCACAGGAGTGCAGGA	TGCCTTCATAGATGGTCCTG
	MDP0000174740	CCTCAGTTCTTCGGAATCCA	CCAACTCCATCTTGACACCA
	MDP0000926135	TGCTGCTTCAGATGTCAAGG	CATTCTTCACGTCACCAACG
	MDP0000197620	GTAACCACTCATCGTCGCAG	ATGCACTTGACAGCTTACGG
	MDP0000170418	AATCCACTTCGCCACTTCAG	TCAAGCAGGTGCAGAATCAC
	MDP0000272403	CCAGAAGAGAGGAGGTGTGC	TTCATAGTCGCCGTCTCCTT
	MDP0000302082	GGAGGTGTGCTCATCAAGAA	AGTTCATAGTCGCCGTCTCC
	MDP0000278198	CTCTCACAGCCGTCTCACTT	CATAGGTGAGGCAGAACACG
	MDP0000807458	GAATCAAGCTCAGAGCGGAT	CATAACGGCGATGTTGACTC
	MDP0000201006	GGCCAGGTCTCAGAGAGATT	CAACAAGCTCACGGACACAT

## Sheet: Table S2
Table S2. The CDS sequences and deduced amino acid sequences of MdMDH genes
Unigene ID	CDS sequences	Deduced amino acid sequences	Genome sequence
MDP0000159872	ATGGCAGCAACATCAGCAGCTACCTTTTCCATCGGAACCAATTGTTCCCTCGGCCACAAGGCGGCGTCGTTTCAACAGACAAAGCCTTGTGCTTTGAGGTTCAACTCCCAAAACCTTCTCAAGAGCTCTTTCAATGGGCTCAAGGCAACCACATCTTTCAATTGTGAAACCGAGACCTCGTTCTCGGGCAAGGAAACTGCCAAGGCTCTTCGAGCTTCTTTCGCTCGAAAAGCCCACAAGGATGCCCAGGTGGTTCAGTCTCAGTTCCAGCCCCAGGCCTCTTATAAAGTAGCTGTTCTTGGAGCTGCCGGTGGGATTGGTCAGCCACTGGCTCTTCTGATCAAGATGTCGCCTTTGGTCTCCTCCCTGCATCTTTACGATATTGCTAATGTCAAGGGT…	MAATSAATFSIGTNCSLGHKAASFQQTKPCALRFNSQNLLKSSFNGLKATTSFNCETETSFSGKETAKALRASFARKAHKDAQVVQSQFQPQASYKVAVLGAAGGIGQPLALLIKMSPLVSSLHLYDIANVKGVAADLSHCNTPSEVLDFTGAAELPSSLKGVDVVVIPAGVPRKPGMTRDDLFNINAGIVRNLIEAVADNCPDAFIHIISNPVNSTVPIAAEVLKQKGVYNPKKLFGVSTLDVVRANTFVAQKKNLKLIDVDVPVVGGHAGITILPLLSKTKPSVSLTDEEVEQLTVRIQNAGTEVVEAKAGAGSATLSMAYAAARFVESSLRALDGDGDVYECSYVASDLTELPFFASRVKLGRNGIEAFIPSDLQGLTEYEQKALEALKPELKASI…	ATGGCAGCAACATCAGCAGCTACCTTTTCCATCGGAACCAATTGTTCCCTCGGCCACAAGGCGGCGTCGTTTCAACAGACAAAGCCTTGTGCTTTGAGGTTCAACTCCCAAAACCTTCTCAAGAGCTCTTTCAATGGGCTCAAGGCAACCACATCTTTCAATTGTGAAACCGAGACCTCGTTCTCGGGCAAGGAAACTGCCAAGGCTCTTCGAGCTTCTTTCGCTCGAAAAGCCCACAAGGATGCCCAGGTGGTTCAGTCTCAGTTCCAGCCCCAGGCCTCTTATAAAGTAGCTGTTCTTGGAGCTGCCGGTGGGATTGGTCAGCCACTGGCTCTTCTGATCAAGATGTCGCCTTTGGTCTCCTCCCTGCATCTTTACGATATTGCTAATGTCAAGGGT…
MDP0000426029	ATGGCAGCAACATCAGCAGCTGCCTTTTCCGTCGGAACTAATTGTTCCCTCGGCCACAAAGCGGCGGCGTTTCAGCAGTCAAAGCCTTGTGCTTTGAGGTTCAACTCCCAAAACCCTCTCAAGAGCTCTTTCAATGGGCTCAAGGCAACCCCATCTTTCAATTGTGAAACCGAGACCTCGTTCTCCGGCAAAGAAACYGCMTCGGCTCTTCGAGCTTCTTTCGCTCGRAAAGCCCACAAGGAAGCGCTGGTGGTTCAGTCTCAGTTCCAGCCCCAGGCCTCRTATAAAGTAGCTGTTCTTGGAGCTGCCGGTGGGATCGGTCAGCCAYTGGCTCTTCTGATCAAGATGTCGCCTTTGGTCTCCTCCCTGCATCTTTAYGATATTGCTAATGTCAAGGGT…	MAATSAAAFSVGTNCSLGHKAAAFQQSKPCALRFNSQNPLKSSFNGLKATPSFNCETETSFSGKETASALRASFARKAHKEALVVQSQFQPQASYKVAVLGAAGGIGQPALLIKMSPLVSSLHLYDIANVKGVAADLSHCNTPSEVLDFTGAAELPNSLKGVDVVVIPAGVPRKPGMTRDDLFNINAGIVKNLIEAVADNCPDAFIHIISNPVNSTVPIAAEVLKQKGVYNPKKLFGVSTLDVVRANTFVAQKKNLKLIDVDVPVVGGHAGITILPLLSTNPSVSLTDEEVEQLTVRIQNAGTEVVEAKAGAGSATLSMAYAAARFVESSLRALDGDGDVYECSYVASDLTELPFFASRVKLGRNGIEAFIPSDLQGLTEYEQKALEALKPELKASIEK…	ATGGCAGCAACATCAGCAGCTGCCTTTTCCGTCGGAACTAATTGTTCCCTCGGCCACAAAGCGGCGGCGTTTCAGCAGTCAAAGCCTTGTGCTTTGAGGTTCAACTCCCAAAACCCTCTCAAGAGCTCTTTCAATGGGCTCAAGGCAACCCCATCTTTCAATTGTGAAACCGAGACCTCGTTCTCCGGCAAAGAAACYGCMTCGGCTCTTCGAGCTTCTTTCGCTCGRAAAGCCCACAAGGAAGCGCTGGTGGTTCAGTCTCAGTTCCAGCCCCAGGCCTCRTATAAAGTAGCTGTTCTTGGAGCTGCCGGTGGGATCGGTCAGCCAYTGGCTCTTCTGATCAAGATGTCGCCTTTGGTCTCCTCCCTGCATCTTTAYGATATTGCTAATGTCAAGGGT…
MDP0000334963	ATGCAGCRGCATCCTAGCTCAGAAGTAAACGCGAATCAACGGATTGCTAGAATCTCCGCCCATCTGGACCCTCCAAATCTCCAGATGGAGAACGCTGCCACTGTTAACCGCTTGAATTGCCGCGCCAAAGGTGGTACCGCTGGTTACAAAGTAGCCATACTCGGAGCAGCCGGCGGCATAGGCCAGCCTCTCGCCATGTTGATGAAGATGAACCCTTTGGTCTCCGTTCTCCACCTATACGACGTCGTCAACACCCCCGGCGTTACCTCCGATATCAGCCACATGGACACCGGCGCCGTCGTGCGCGGGTTTTTGGGRCAGCAGCAGCTGGACGAAGCGCTGACCGGAATGGAACTGGTGATCATCCCGGCCGGCGTGCCTCGAAAACCCGGAATGACA…	MQHPSSEVNANQRIARISAHLDPPNLQMENAATVNRLNCRAKGGTAGYKVAILGAAGGIGQPLAMLMKMNPLVSVLHLYDVVNTPGVTSDISHMDTGAVVRGFLGQQQLDEALTGMELVIIPAGVPRKPGMTRDDLFNINAGIVKTISEAIARCCPYAIVNVISNPVNSTVPIAAEVLKKAGTFDPKKLLGVTMLDVVRANTFVAEVLGLDPRDVGVPVVGGHAGVTILPLLSQVKPPCSFTKEVDDLTYRIQNGGTEVVEAKAGAGSATLSMAYAAVKFADACLRGLRGDAGVVECAFVASQVTELPFFASKVRLGRTGAEEIYPLGPLNEYERAGLEKAKRELATSIQKGVSFVRK	ATGCAGCRGCATCCTAGCTCAGAAGTAAACGCGAATCAACGGATTGCTAGAATCTCCGCCCATCTGGACCCTCCAAATCTCCAGATGGAGAACGCTGCCACTGTTAACCGCTTGAATTGCCGCGCCAAAGGTGGTACCGCTGGTTACAAAGTAGCCATACTCGGAGCAGCCGGCGGCATAGGCCAGCCTCTCGCCATGTTGATGAAGATGAACCCTTTGGTCTCCGTTCTCCACCTATACGACGTCGTCAACACCCCCGGCGTTACCTCCGATATCAGCCACATGGACACCGGCGCCGTCGTAAGCTCCCAAACTCAAAATTTCATGTTTGTTTTGATTCATCAATTTCAATTCACAAATTTCGAAACTTAAAAAAATTGGGTTATTGGGTTTTGTAGG…
MDP0000710761	ATGAGGCCTTCAATGTCCATCGCCAGATCCGTACACCGAGTCGCCCGCCGCAGCTACTCATCCGCCTCCGTCCCCGAGCGGAAGGTCGCRGTCCTCGGCGCCGCYGGCGGCATCGGCCAGCCCCTGGCTCTCCTCATGAAGCTCAACCCCCTCGTCTCYCACCTCTCCCTCTACGATATCGCCGGAACCCCCGGTGTCGCCGCTGACGTCAGCCACATCAACACCAGATCTGAGGTCAAAGGTTACGCCGGAGAAGAGCAGCTTGCTCAAGCCTTGGAGGGAGCCGACGTCGTAATTATCCCCGCCGGAGTGCCCCGAAAGCCCGGCATGACCCGRGACGATCTMTTCAACATTAATGCCGGTATCGTCAAGGGTCTCACTACCGCCATCGCTAAGTAC…	MRPSMSIARSVHRVARRSYSSASVPERKVAVLGAAGGIGQPLALLMKLNPLVSHLSLYDIAGTPGVAADVSHINTRSEVKGYAGEEQLAQALEGADVVIIPAGVPRKPGMTRDDLFNINAGIVKGLTTAIAKYCPNALINMISNPVNSTVPIAAEVLKKAGKYDEKRLFGVTTLDVVRAKTFYAGKANVNVAEVNVPVVGGHAGVTILPLFSQATPAANLPHDVIVALTKRTQDGGTEVVEAKAGKGSATLSMAYAGAIFADACLKGLNGVPDVVECSYVQSSITELPFFASKVRLGKNGVEEVLGLGNLSDFEQEGLQKLIPELKSSIEKGIRFANQS	ATGAGGCCTTCAATGTCCATCGCCAGATCCGTACACCGAGTCGCCCGCCGCAGCTACTCATCCGCCTCCGTCCCCGAGCGGAAGGTCGCRGTCCTCGGCGCCGCYGGCGGCATCGGCCAGCCCCTGGCTCTCCTCATGAAGCTCAACCCCCTCGTCTCYCACCTCTCCCTCTACGATATCGCCGGAACCCCCGGTGTCGCCGCTGACGTCAGCCACATCAACACCAGATCTGAGGTACTCCGAACCCTCTCTAATACTTCCYCTTCGCCGATCGGGTGTTTYGATTCGATCTTAAAWTTTTSAACTTTTTTKATTAATTCGGGGATKTGGTGAACGGTGGTGATTAGGTCAAAGGTTACGCCGGAGAAGAGCAGCTTGCTCAAGCCTTGGAGGGAGCCG…
MDP0000277049	ATGGAGTCGAGCGTGGGAGCTAATGGACGCATTGCAAAGATTTCAGCTCATCTGTTTCCACCAAATTCCCAGGAGCCCGTTGATAACCATTTTGTTACTGAAAACTCAAAGTTACGTTTTTTGGTTCTCAAATTTGGCTTGGTTTTTGCTGTTGTGGTGCTAAATAATGATGTCGGGATTATGGATTGTGTGAAGGTGGAGGATGGTTCTGCTTTGAGCAGAGGTGATTGCAGAGCCAAGGGCGGGGCGCCGGGCTTTAAAGTGGCGATTGTGGGTGCTGCTGGAGGCATTGGCCAACCTCTTGCAATGCTCATGAAGATGAACCCACTGGTTTCAGTTCTTCATCTCTATGATGTCGTTAATGCCCCCGGTGTCACAGCTGACATTAGCCACATGGAT…	MESSVGANGRIAKISAHLFPPNSQEPVDNHFVTENSKLRFLVLKFGLVFAVVVLNNDVGIMDCVKVEDGSALSRGDCRAKGGAPGFKVAIVGAAGGIGQPLAMLMKMNPLVSVLHLYDVVNAPGVTADISHMDTGAVVRGFLGQPQLESALTGIDLVIIPAGVPRKPGMTRDDLFKINAGIVRTICEGIAKACPKAIVNLISNPVNSTVPIAAEVFKKAGTYDPKRLLGVTMLDVVRANTFVAEVLGLDPREVDVPVVGGHAGVTILPLLSQVKPPCSFTKEETEYLTNRIQNGGTEVVEAKAGAGSATLSMAYAAVKFADACLRGLRGDAGVVECAFVASEVTELPFFATKVRLGRGGAEEIYQLGPLNEYERVGLEKAKTELAASIQKGVSFIKK	ATGGAGTCGAGCGTGGGAGCTAATGGACGCATTGCAAAGATTTCAGCTCATCTGTTTCCACCAAATTCCCAGGTTCTCTCTTGGATTTTCCTTGTTTATTTTAACAAAGCGATATTCTATACTAATTTACTGGATGGAGAAAGGATTTTAACTCGGGTGCAAGGGAGAGCATACTGCCCTAGCCGATTAGCCTAATCCGCTCGGGTTTACCTTTGGCTCCATAAAAATGCGTTACGTGACTTGAGCTAACTTATTTTCTGATGTACTACTTCATAAAAAAGTTCGTGACTGTTGATGAAGTAGCAATTAGTATTATATGATGGTTAAATTCGGTTTATTTGAAGTTTATGATCAAGATTTGCTTAGGAGCCCGTTGATAACCATTTTGTTACTGAAAAC…
MDP0000303739	ATGATTGTGGTCGATAGAGGATTGAGAGGGACAGATTCAAAGATGTGTGCCTCTATAGTCGTGACGATGCTGAATAGGTTGAAGAGGGTGAAGTGTGGTGGATCCTCTTCGGATTCTCTTTATGAGGATTATATGGATCCTCATATCCTAAACCGTTCATCGTATATCGTGCGCCGCTTGAATTGCCGCGCCAAGGGCGGCGCCGCTGGTTTCAAAGTAGCCATACTTGGAGCAGCCGGCGGCATAGGCCAGCCTCTCGCCTTGTTAATGAAGATGAACCCCTTGGTCTCCGTTCTCCACCTATACGACGTCGTCAACACCCCCGGCGTCACCTCCGATATCAGCCACATGGACACCGGCGCCGTAGTGCGTGGGTTTTTGGGGCAGCAGCAGCTGGAG…	MIVVDRGLRGTDSKMCASIVVTMLNRLKRVKCGGSSSDSLYEDYMDPHILNRSSYIVRRLNCRAKGGAAGFKVAILGAAGGIGQPLALLMKMNPLVSVLHLYDVVNTPGVTSDISHMDTGAVVRGFLGQQQLEEALTGMELVIIPAGVPRKPGMTRDDLFNINAGIVKTISEAIAKCCPYAIVNVISNPVNSTVPIAAEVFKKAGTFDPKKLLGVTMLDVVRANTFVAELGLDPRDIDVPVVGGHAGVTILPLLSQVKPPCSFTPKEVDYLTDRIQNGGTEVVEAYAAVKFADACLRGLRGDAGVTELPFFASKVRLGRTGAEEIYPLGPLNEYERAGLEKAKKELAASIQKGVSFVRK	ATGATTGTGGTCGATAGAGGATTGAGAGGGACAGATTCAAAGATGTGTGCCTCTATAGTCGTGACGATGCTGAATAGGTTGAAGAGGGTGAAGTGTGGTGGTGGGTGGTGACGTTGGAGACTCATAAAGGATAGAGAGGAAGATGGGTTAAGACTCGAGAGAGCTTCGAAGGTTGAGAGAGAGCCGAGAGTCTATGGTATGTGAAGAATTAAGGTGAGAGAGAGTTAAGTTTTTAACGAATGGTTAAGATTCAATACCAACCAAATTCAAAAGCTATTATTAATTTTATATATATATATATATATAATTATAATTATATTAAAATAGTTATCGGTTCGGTTCGTGATTACCGAATGAAGGCATCCTTAATCTCGTGCTGAACGGTTTGAAACCTTATGT…
MDP0000191302	ATGATTGTGGTCGATAGAGGATTGAGAGGGACAGATTCAAAGATGTGTGCCTCTATAGTCGTGACGATGCTGAAGAGGTTGAAGAGGGTGAAGTGTGGTGGTGGGTGTTTCCATATTCCACACTGCCCAATTTCCCAGCAAAGCTTTCCCGTCATCGCTCATCCTCTCCGCCCGCTCTCTCTGCTCATTTATTTATCGACGATCAGATCAATTTTCGTCACAAAAAATCACACGATGCAGCAGCAGCCGAGCCCAGAAGTAAACGCGWATCAACGGATTGCTAGAATTTCCGCCCATTTGGACCCACCAAATCTCCAGATGGAGAACGCTGCCACTGTTAGCCGCTTGAATTGCCGCGCCAAGGGCGGCGCCGCTGGTTTCAAAGTAGCCATACTTGGA…	MIVVDRGLRGTDSKMCASIVVTMLKRLKRVKCGGGCFHIPHCPISQQSFPVIAHPLRPLSLLIYLSTIRSIFVTKNHTMQQQPSPEVNAQRIARISAHLDPPNLQMENAATVSRLNCRAKGGAAGFKVAILGAAGGIGQPLALLMKMNPLVSVIHLYDVVNTPGVTSDISHMDTGAVVRGFLGQQQLEEALTGMELVIIPAGVPRKPGMTRDDLFNINAGIVKTISEAIAKCCPYAIVNVISNPVNSTVPIAAEVFKKAGTFDPKKLLGVTMLDVVRANTFVAELGLDPRDIDVPVVGGHAGVTILPLLSQVKPPCSFTPKEVDYLTDRIQNGGTEVVEYKCGKVCLQLQHLVDCRLEEL	ATGATTGTGGTCGATAGAGGATTGAGAGGGACAGATTCAAAGATGTGTGCCTCTATAGTCGTGACGATGCTGAAGAGGTTGAAGAGGGTGAAGTGTGGTGGTGGGTGGTGACGTTGGAGACTCATAAAGGATAGAGAGGAAGATGGGTTAAGACTCGAGAGAGCTTCGAAGGTTGAGAGAGAGCCGAGAGTCTRTGGTATGTGARGAATTAAGGTGAGAGAGAGTTAAGTTTTTAACGAATGGTTAAGATTCAATACCAACCAAATTCAAAAGCTATTATTAATTWTATATATATATATATATATAWWTATAATTATATTWAAAATAGTTATCGGTTCRGTTCGTGATTACCGAATGAAGGCATCCTTAATCTCGTGCTGAACGGTTTGAAACCTTATG…
MDP0000295823	ATGATAATCAGTAGCAGTTGCGTCCGTACATTTTGCCCGCGCCTCCCGTCCTCGTCGAAGAAGCACGTTCTCCGGACGGCTGGGTTGCTGACTTTCACTCTCCGCCGCCGGCGTCTGACCACCGCCTGCTCTGTTTCGGCCACCAAGAATAAAGAGAAGGAGAAGGTAATAGTGGTATCTGGGCCCACCGGTTCCGGGAAGACTCGCCTCGCTCTGGAGCTCGCTAAGCGGCTCAATGGCGAGATTATCAGCGCCGACTCCGTCCAGTTAACAGGTAGTGCAGCTAGTGCTATATTGCTGAAAGTGATTTTGTTTGTTATAACTTTTGTGCKGCAGGTATATCGAGGTCTTGATATTGGATCTGCCAAGCCTTCACTAAGTGATAGACAGGAGGTGCCG…	MIISSSCVRTFCPRLPSSSKKHVLRTAGLLTFTLRRRRLTTACSVSATKNKEKEKVIVVSGPTGSGKTRLALELAKRLNGEIISADSVQLTGSAASAILLKVILFVITFVQVYRGLDIGSAKPSLSDRQEVPHHLVDILHPSEVFGSYNENLGPVGCLDDVEFSLARFGTLGISVLPIQYVFYSSDYSVGRFFEDARQATRSILDNGRVPIVTGGTGLYLRWLYGKPDVPKASLEIASEVYSELEVLQKNNDWDAAVELVVKAGDPKAQLLAANDWYRLRRSLEIIKSTGSPPSAFQVPYDSFRKQCDSSVVDANDISPSTDVVEEVKSKELDYDFICFFLSSKRVDLYKSIDYRCEDMLSGSDGILSEANWLLDSGLLPNSNSATRAIGYRQAMEYLL…	ATGATAATCAGTAGCAGTTGCGTCCGTACATTTTGCCCGCGCCTCCCGTCCTCGTCGAAGAAGCACGTTCTCCGGACGGCTGGGTTGCTGACTTTCACTCTCCGCCGCCGGCGTCTGACCACCGCCTGCTCTGTTTCGGCCACCAAGAATAAAGAGAAGGAGAAGGTAATAGTGGTATCTGGGCCCACCGGTTCCGGGAAGACTCGCCTCGCTCTGGAGCTCGCTAAGCGGCTCAATGGCGAGATTATCAGCGCCGACTCCGTCCAGGTTTGAGCAAAAATTCAATACCCAGTTGTTGGTTTTTGGTGTTCTCTGTTTGGATGCTGGGAAAAGGGGGAAGAAAATGGGAAAATGTAGCTTCTTTCGAACTAAGCAGCAAAGTGGTTAATTGGGTTTTCT…
MDP0000141199	ATGGCAGCAACATCAGCAGCTGCCTTTTCCGTCGGAACTAATTGTTCCCTCGGCCACAAAGCGGCGGCGTTTCAGCAGTCAAAGCCTTGTGCTTTGAGGTTCAACTCCCAAAACCCTCTCAAGAGCTCTTTCAATGGGCTCAAGGCAACCCCATCTTTCAATTGTGAAACCGAGACCTCGTTCTCCGGCAAAGAAACTGCMTCGGCTCTTCGAGCTTCTTTCGCTCGAAAAGCCCACAAGGAAGCGCTGGTGGTTCAGTCTCAGTTCCAGCCCCAGGCCTCRTATAAAGTAGCTGTTCTTGGRGCTGCCGGTGGGATCGGTCAGCCAYTGGCTCTTCTGATCAAGATGTCGCCTTTGGTCTCCTCCCTGCATCTTTAYGATATTGCTAATGTCAAGGGT…	MAATSAAAFSVGTNCSLGHKAAAFQQSKPCALRFNSQNPLKSSFNGLKATPSFNCETETSFSGKETASALRASFARKAHKEALVVQSQFQPQASYKVAVLGAAGGIGQPALLIKMSPLVSSLHLYDIANVKGVAADLSHCNTPSEVLDFTGAAELPNSLKGVDVVVIPAGVPRKPGMTRDDLFNINAGIVKNLIEAVADNCPDAFIHIISNPVTPRCQLLPKF	ATGGCAGCAACATCAGCAGCTGCCTTTTCCGTCGGAACTAATTGTTCCCTCGGCCACAAAGCGGCGGCGTTTCAGCAGTCAAAGCCTTGTGCTTTGAGGTTCAACTCCCAAAACCCTCTCAAGAGCTCTTTCAATGGGCTCAAGGCAACCCCATCTTTCAATTGTGAAACCGAGACCTCGTTCTCCGGCAAAGAAACTGCMTCGGCTCTTCGAGCTTCTTTCGCTCGAAAAGCCCACAAGGAAGCGCTGGTGGTTCAGTCTCAGTTCCAGCCCCAGGCCTCRTATAAAGTAGCTGTTCTTGGRGCTGCCGGTGGGATCGGTCAGCCAYTGGCTCTTCTGATCAAGATGTCGCCTTTGGTCTCCTCCCTGCATCTTTAYGATATTGCTAATGTCAAGGGT…
MDP0000251316	ATGCAAAAGACCCTGACATCTTTCGAGAATCCGTGGCCTACGGTTCCTTCGCCTCCCCAGAAGCTGCGTCCTGTCAGGGGCATCCGTGCCAAGTCTCCGATGGACAGTGAAAGAAAGTCGGAGGATGTTATTCCGGCCAAAGTTGGGTTGAGAGACGAGGTGGAGGACGAGTCCAGTTCATCACCAGACGATGAAAGAGTCCCAAAGAAGAACAACATTATGGAGAACGCTGCCACTGTTAACTGGTTGAATTGCCGCGCCAAAGGTGGTACCGCTGGTTACAAAGTAGCCATACTCGGAGCAGTCGGCGGCATAGGCCAGCCTCTTGCCATGTTGATGAAGATGAATCCTTTGGTCTCCGTTCTCCACCTATACGACGTCGTAAACACCCCCGGCGTC…	MQKTLTSFENPWPTVPSPPQKLRPVRGIRAKSPMDSERKSEDVIPAKVGLRDEVEDESSSSPDDERVPKKNNIMENAATVNWLNCRAKGGTAGYKVAILGAVGGIGQPLAMLMKMNPLVSVLHLYDVVNTPGVTSDISQMDTGTVMRGFLGQQQLDEALTRMELVIIPIGVPRKPRMTRDDLFNINAGIVKTISEAIARCCPNAIVKVISNPVNSIVPIAAEKKKTDTFDPKKLLGVTMLDVVRANTFVAEVLGLDPRDVGVPVVGGHAGVTILPICLRLSLHVLSP	ATGCAAAAGACCCTGACATCTTTCGAGAATCCGTGGCCTACGGTTCCTTCGCCTCCCCAGAAGCTGCGTCCTGTCAGGGGCATCCGTGCCAAGTCTCCGATGGACAGTGAAAGAAAGTCGGAGGATGTTATTCCGGCCAAAGTTGGGTTGAGAGACGAGGTGGAGGACGAGTCCAGTTCATCACCAGACGATGAAAGAGTCCCAAAGAAGAACAACATTGTCATCACTCATCATCTCCATCTCCCAAGCCTATTCATTTATTTATCGACGATCAGATCAATTTCCCGTCACAAGATCATACGATGCAGCAGCATCCTAGCTCAGAAATAAACGCGAATAAACGGATTGCTAGAATTTCCGCCCATCTGGACCCTTCAAATCTCTAGATGGAGAACGCTG…
MDP0000575394	ATGAGGGAGCAGTGCGTCGACCACACTCTCTTGCAGGATGAGCGAGGTTCTCTCTCACAGGAGTGCAGGAGGTCTTACGAGTCCGGGGGTTTTTTGGGGTGCTTCGCTAAGAACTCCAAGCAGCCACAGCTGGAGAGCGCTCTCATGAGCATAGACCTTGTGATCATACCTGCCGGTGTTCCAAGGAAGCCTGGAATGACAAGGGATGATCTCTTCAACATCAACGCCGGAATTGTCAGGACCATCTATGAAGGCATTGCAAAAGTCTGTCCTAAGGCAATTGTTAACTTAATCAGTAATCCAGTGAACTCTACAGTTCCTATCGCAGCAGAGGTTTTCAAGAAAGGTGGCACTTGTGACCCAAAGCGACTTCTAGGAGTCACAATGCTCGATGTCGTG…	MREQCVDHTLLQDERGSLSQECRRSYESGGFLGCFAKNSKQPQLESALMSIDLVIIPAGVPRKPGMTRDDLFNINAGIVRTIYEGIAKVCPKAIVNLISNPVNSTVPIAAEVFKKGGTCDPKRLLGVTMLDVVRANTFVAEVLGLDPREVDVPVVGGHAEVDVPVVRGFFLSYLQNKWAAAQACKIQKTVCLCMQVKPHCSLTKEETEYLTNWIQNGGTEVVEAYTTVKFAYACLRGLRGDAGVVECTFVASEVTELPFFATKVQLGRSGAEEIYQLGPLNER	ATGAGGGAGCAGTGCGTCGACCACACTCTCTTGCAGGATGAGCGAGGTTCTCTCTCACAGGAGTGCAGGAGGTCTTACGAGTCCGGGGGTTTTTTGGGGTGCTTCGCTAAGAACTCCAAGTGAGTCTGATCTAATCCCATGAAACTTAATCCTTGTGCATACCAAACATCAGACTACACTAGCAATTAGTATAGTCTAGTCCAGTCCCACCTAAGAAGGTCAAACAAACACCCCTAGAGTCTAATAGACCTCATAAAATAGTTATTCTGTGCTATTGGACAATCCAAAATCTAGCATATATTCCTTTCTGGGTTGCTTTTTGATCCAAGAATGGGAGAGTCATGCCACATCAGCACATCAGTATATACCAGTCTGGATCAAACTCATACGGAAGTTGTT…
MDP0000174740	ATGAACCAAATTCATTCCCTAACTCTCGGTGCTCTCAACATTAACACCCCTGGTGGTATAAAAACTCAATCTTCATCTTTATCCAAATCACTTATTCTCGCAAAAGGACTCGACCAAAACCAACTAGACAAGGTGCCTGGCCAGCCCATGACACACCCAGAAAACTGTTGGTCTGAAAGTCTTGGCCCATTTTGTCACTCTTGGCCTAAATTGTTATTTTGGGCCCAAACAGGAAGAAAATGTTTACTTTCTATGAACCGCCTTTACTTGAGCTCCACTCATGACGACTTAGTTGAATTGGGAGAAGCTATAAGTACTATTGCAGCTCTTCTCATCTGCAAATCCACTTCGCTACCCCAGATCGATCGATTCGTCTCCCTCCTCAGTTCTTCGGAATCC…	MNQIHSLTLGALNINTPGGIKTQSSSLSKSLILAKGLDQNQLDKVPGQPMTHPENCWSESLGPFCHSWPKLLFWAQTGRKCLLSMNRLYLSSTHDDLVELGEAISTIAALLICKSTSLPQIDRFVSLLSSSESMAKEPARVLVTGAAGQIGYALVPMIARGIMLGADQPVILHLLDIPPAAEALNGVKMELVDAAFPLLKGVVATTDVVEACTGVNIAVMVGGFPRKEGMERKDVMTKNVSIYKSQASALEKHAAPNCKVLVVANPANTNALILKEFAPSIPEKNTCLTRLDHNRALGQVSERLNVQVSDVKNVIIWGNHSSSQYPDVNHATVKTPSGEKCVRELVADDAWLNGEFISTVQQRGAAIIKARKLSSALSAASSACDHIRDWVLGTPEGTW…	ATGAACCAAATTCATTCCCTAACTCTCGGTGCTCTCAACATTAACACCCCTGGTGGTATAAAAACTCAATCTTCATCTTTATCCAAATCACTTATTCTCGCAAAAGGACTCGACCAAAACCAACTAGACAAGGTGCCTGGCCAGCCCATGACACACCCAGAAAACTGTTGGTCTGAAAGTCTTGGCCCATTTTGTCACTCTTGGCCTAAATTGTTATTTTGGGCCCAAACAGTATGTAACTTGAATTTTACTGGTTAATACAAACACGCTTTTCTCTTAACTAGTTAGCAATGAGTTTACTTGGTGTGAATTAAATAAATAGCTAATGCCTAATTCAGTATTAATTCTTCATACGTGTTGCGCATGTAATTRAAATTCGCAGTTTGACGAAATAAGTAT…
MDP0000926135	ATGGAGACTATTGTAGTACTGCTTCAGAAAATGGAGAATATGAATGTTGTACTGATTCAGAAAAGTTTGATTGTTCTGTTCACTATTGCCTTCTTTTGGAAGCTCGTAAAATACATGTGGAGCTTCTTGAATATGGAGAAGGATCCTGTGACTGTTTTGGTCACCGGTGCTGCAGGGCAAATAGGGTATGCTATTGTTCCGATGATTGCCAGGGGGGTCATGCTAGGCCCTGACCAGCCTGTAATTCTGCACATGCTTGATATTGAACCTGCAGCTGAGGCCCTGAATGGGGTGAAAATGGAACTGATTGATGCTGCCTTTCCTCTTCTCAAAGGTGTTGTTGCTACAACAGATGCTCAGGAAGCTTGTAAAGATGTCAATATTGCTATTATGGTCGGC…	METIVVLLQKMENMNVVLIQKSLIVLFTIAFFWKLVKYMWSFLNMEKDPVTVLVTGAAGQIGYAIVPMIARGVMLGPDQPVILHMLDIEPAAEALNGVKMELIDAAFPLLKGVVATTDAQEACKDVNIAIMVGGFPRKEGMERKDVMSKNVSIYKAQASALEKHAASDVKVLVVANPANTNALILKEYAPKIPEKNITCLTRLDHNRALGQISEKLNVHVGDVKNVIIWGNHSSTQYPDVNHANVTTSSEEKPVRELVANDQWLNTEFITTVQQRGAAIIKARKLSSALSAASSACDHIRDWVLGTPKGTWVSMGVYSDGSYGIQKGLIYSFPVTCEKGQWSIVQGLKIDEFSRGKLDATAKELIEEKSLAYSCLN	ATGGAGACTATTGTAGTACTGCTTCAGAAAATGGAGAATATGAATGTTGTACTGATTCAGAAAAGTTTGATTGTTCTGTTCACTATTGCCTTCTTTTGGAAGCTCGTAAAATACATGTGGAGCTTCTTGAATATGGAGAAGGATCCTGTGACTGTTTTGGTCACCGGTGCTGCAGGCATGCCATATATTCTCATATCGATAAACCCGTCTTGGATGATTTCCTGAATTTATATCTTAATCTTGATGTCCAATTTCATGTACTTGGCATACATTTGTAATAATTGTCTTTCAGTTTATTGAGATTATGAAAAGGGTCATGCTTTTAAATGTAAAACTTGCGTAGTTCCGAAATCTTGAAAACTCGCTGAAGATTCATGCTTGATGTTGAACAGGGCAAAT…
MDP0000197620	ATGACGATTGACGTTAGGACACATCACGAGATCGAATCTAAACGGAATATCCCTCCTCCGCCTATTCTTCATCACGCGCCATACCGCCCACGTCCTCTCCTAGTCACTGGCTTGATGACGCCGTCAAAGGGTCCACTTAATTTCAAAAACGGCGCCGTGTCAAGCTATCCCCTCGTCCGTATCGCATCTTCTTGGCAACATGAATTCCACGTATATGTATACCCTCTCCTCCTTSACCTTTACTCTCTGACTGTAAGCTCTTCTCATCTGCAAATCCACTTCGCCACTTCAGATCGATCGATTCATCTTCCTCCTGAGCTCATCGGAATTCATGGCGAAAGAACCAGCTCGCATCCTCGTTACTGGAGCCGCAGCGATCCGATTTGGATGAGTTATGAA…	MTIDVRTHHEIESKRNIPPPPILHHAPYRPRPLLVTGLMTPSKGPLNFKNGAVSSYPLVRIASSWQHEFHVYVYPLLLLYSLTVSSSHLQIHFATSDRSIHLPPELIGIHGERTSSHPRYWSRSDPIWMSYEFGFLRQIGYALVPMIARGIMLGADQPVILHLLDIPPAAEALNGVKMELVDAAFPLLKGVVATTDVVEACNGVNIAVMVGGFPRKEGMERKDVMTKNVSIYRSQASALEKHAAPNCKVLVVANPANTNALILKEFAPSIPEKNITCLTRLDHNRALGQVSERLNVQVSDVKNVIIWGNHSSSQYPDVNHATVKTPSGEKVRELVADDAWFTYSEALFLFIRLNGEFISTVQQRGAAIIKARKLSSALSAASSACDHIRDWVLGTPEGT…	ATGACGATTGACGTTAGGACACATCACGAGATCGAATCTAAACGGAATATCCCTCCTCCGCCTATTCTTCATCACGCGCCATACCGCCCACGTCCTCTCCTAGTCACTGGCTTGATGACGCCGTCAAAGGGTCCACTTAATTTCAAAAACGGCGCCGTGTCAAGCTATCCCCTCGTCCGTATCGCATCTTCTTGGCAACATGAATTCCACGTATATGTATACCCTCTCCTCCTTSACCTTTACTCTCTGACTGTAAGCTCTTCTCATCTGCAAATCCACTTCGCCACTTCAGATCGATCGATTCATCTTCCTCCTGAGCTCATCGGAATTCATGGCGAAAGAACCAGCTCGCATCCTCGTTACTGGAGCCGCAGGTACTGTATCGAATCCATAATCTCA…
MDP0000170418	ATGACGATTGACGTTAGGACACATCACGAGATCGAATCTAAACGGAATATCCCTCCTCCGCCTATTCTTCATCACGCGCCATACCGCCCACGTCCTCTCCTAGTCACTGGCTTGATGACGCCGTCAAAGGGTCCACTTAATTTCAAAAACGGCGCCGTGTCAAGCTATCCCCTCGTCCGTATCGCATCTTCTTGGCAACATGAATTCCACGTATATGTATACCCTCTCCTCCTTSACCTTTACTCTCTGACTGTAAGCTCTTCTCATCTGCAAATCCACTTCGCCACTTCAGATCGATCGATTCATCTTCCTCCTGAGCTCATCGGAATTCATGGCGAAAGAACCAGCTCGCATCCTCGTTACTGGAGCCGCAGCGATCCGATTTGGATGAGTTATGAA…	MTIDVRTHHEIESKRNIPPPPILHHAPYRPRPLLVTGLMTPSKGPLNFKNGAVSSYPLVRIASSWQHEFHVYVYPLLLLYSLTVSSSHLQIHFATSDRSIHLPPELIGIHGERTSSHPRYWSRSDPIWMSYEFGFLRQIGYALVPMIARGIMLGADQPVILHLLDIPPAAEALNGVKMELVDAAFPLLKGVVATTDVVEACNGVNIAVMVGGFPRKEGMERKDVMTKNVSIYRSQASALEKHAAPNCKVLVVANPANTNALILKEFAPSIPEKNITCLTRLDHNRALGQVSERLNVQVSDVKNVIIWGNHSSSQYPDVNHATVKTPSGEKVRELVADDAWFTYSEALFLFIRLNGEFISTVQQRGAAIIKARKLSSALSAASSACDHIRDWVLGTPEGT…	ATGACGATTGACGTTAGGACACATCACGAGATCGAATCTAAACGGAATATCCCTCCTCCGCCTATTCTTCATCACGCGCCATACCGCCCACGTCCTCTCCTAGTCACTGGCTTGATGACGCCGTCAAAGGGTCCACTTAATTTCAAAAACGGCGCCGTGTCAAGCTATCCCCTCGTCCGTATCGCATCTTCTTGGCAACATGAATTCCACGTATATGTATACCCTCTCCTCCTTSACCTTTACTCTCTGACTGTAAGCTCTTCTCATCTGCAAATCCACTTCGCCACTTCAGATCGATCGATTCATCTTCCTCCTGAGCTCATCGGAATTCATGGCGAAAGAACCAGCTCGCATCCTCGTTACTGGAGCCGCAGGTACTGTATCGAATCCATAATCTCA…
MDP0000272403	ATGGCAGTAGCTGAGCTATCAACACCTTCATACACCAAGACCCACCTTTTTCAATTATCCCAGCTCTCATCCTTATCGACCCATCTCCACTCTCACCGCCGTGTGGCTTTTCGGCCGCTCCCTCACACTCGAAATGCCAGAATCTGTTGCTCTGTTGCACCCAATAGTAATTTTCTTGTTCCTGATGTCAGTCAAGTTCAAGCTCCAGCAGCTCCAGCGCAAACCGAAGACCCGAAGAACAAGCCTGAGTGCTTCGGCGTGTTCTGCCTCACCTATGATCTCCAAGCTGTAACCTTTCTTCGTTTTGTTATCTGGGTTTATGTTGATTCTGTGAATTTTGGTATAGATTTTTGGGGTTTTCACCTTATCTTAGTAGAAGAAGAGACAAAATCATGGAAG…	MAVAELSTPSYTKTHLFQLSQLSSLSTHLHSHRRVAFRPLPHTRNARICCSVAPNSNFLVPDVSQVQAPAAPAQTEDPKNKPECFGVFCLTYDLQAVTFLRFVIWVYVDSVNFGIDFWGFHLILVEEETKSWKKLINIAVSGAAGMISNHLLFKLASGEVFGPDQPIALKLLGSERSFQALEGVAMELEDSLFPLLREVSIGIDPYEVFQDVEWALLIGAKPRGPGMERADLLDLNGQIFVEQGKALNAVASHNVKVIVVGNPCNTNALICLKNAPNIPAKNFHALTRLDENRAKCQLALKAGVFYDKVSNVTIWGNHSTTQVPDFLNARINGLPVKEVIKDHKWLEEEFTELIQKRGGVLIKKWGRSSAASTAMSIADAIKSLITPTPEGDWFSSAVY…	ATGGCAGTAGCTGAGCTATCAACACCTTCATACACCAAGACCCACCTTTTTCAATTATCCCAGCTCTCATCCTTATCGACCCATCTCCACTCTCACCGCCGTGTGGCTTTTCGGCCGCTCCCTCACACTCGAAATGCCAGAATCTGTTGCTCTGTTGCACCCAAGTAAGCTTTAATATCTTTACATATCTCCACCATTTCTTTTTCTCTTTTTTTTTTTKGGGTTTTTTTTTTTTTTGGGTTTTTGTTTTGTTTTGTGGTAGTAGTAATTTTCTTGTTCCTGATGTCAGTCAAGTTCAAGCTCCAGCAGCTCCAGCGCAAACCGAAGACCCGAAGAACAAGCCTGAGTGCTTCGGCGTGTTCTGCCTCACCTATGATCTCCAAGCTGTAACCTTTCTTC…
MDP0000302082	ATGGCAGTAGCTGAGCTATCAACACCTTCATACACCAAGACCCACCTTTTTCAATTATCCCAGCTCTCATCCTTATCGACCCATCTCCACTCTCACCGCCGTGTGGCTTTTCGGCCGCTCCCTCACACTCGAAATGCCAGAATCTGTTGCTCTGTTGCACCCAATAGTAATTTTCTTGTTCCTGATGTCAGTCAAGTTCAAGCTCCAGCAGCTCCAGCGCAAACCGAAGACCCGAAGAACAAGCCTGAGTGCTTCGGCGTGTTCTGCCTCACCTATGATCTCCAAGCTGTAACCTTTCTTCGTTTTGTTATCTGGGTTTATGTTGATTCTGTGAATTTTGGTATAGATTTTTGGGGTTTTCACCTTATCTTAGTAGTAAAAACTCTGGAGCTYCAGCGT…	MAVAELSTPSYTKTHLFQLSQLSSLSTHLHSHRRVAFRPLPHTRNARICCSVAPNSNFLVPDVSQVQAPAAPAQTEDPKNKPECFGVFCLTYDLQAVTFLRFVIWVYVDSVNFGIDFWGFHLILVVKTLELQRVIEEETKSWKKLINIAVSGAAGMISNHLLFKLASGEVFGPDQPIALKLLGSERSFQALEGVAMELEDSLFPLLREVSIGIDPYEVFQDVEWALLIGAKPRGPGMERADLLDLNGQIFVEQGKALNAVASHNVKVIVVGNPCNTNALICLKNAPNIPAKNFHALTRLDENRAKCQLALKAGVFYDKVSNVTIWGNHSTTQVPDFLNARINGLPVKEVIKDHKWLEEEFTELIQKRGGVLIKKWGRSSAASTAMSIADAIKSLITPTP…	ATGGCAGTAGCTGAGCTATCAACACCTTCATACACCAAGACCCACCTTTTTCAATTATCCCAGCTCTCATCCTTATCGACCCATCTCCACTCTCACCGCCGTGTGGCTTTTCGGCCGCTCCCTCACACTCGAAATGCCAGAATCTGTTGCTCTGTTGCACCCAAGTAAGCTTTAATATCTTTACATATCTCCACCWYTTCTTTYTTCTYTYTTTTTTTTKKKTTTTTTTTTTTGGGTTTTTGTTTTGTTTTGTGGTAGTAGTAATTTTCTTGTTCCTGATGTCAGTCAAGTTCAAGCTCCAGCAGCTCCAGCGCAAACCGAAGACCCGAAGAACAAGCCTGAGTGCTTCGGCGTGTTCTGCCTCACCTATGATCTCCAAGCTGTAACCTTTCTTCGTTT…
MDP0000278198	ATGGCAGTAGCTGAGCTATCAAAACCTTCATACACCAAGACCCGCCTTTTTCAGTCTTCCCAGCTCTCATCCTTATCGACCCATCTCCACTCTCACAGCCGTCTCACTTTTCGGCCCCTCCATCACACTCGAAATTCCAGAATCTGTTGCTCTGTTGCACCCAATAGTAGTAGTCTTATTACTCGTAATTTCAGTCAAGTTCAAGCTCCAGCTGCTCCAGAAAAAACCCAAGACCCGAAGAGCAAGGCAGAGTGCTTCGGCGTGTTCTGCCTCACCTATGATCTCATAGCTGTAAGCTTTCTTCTTTTTGTTATCTGGGTTTATACAGATTTTGCTATAGACTTCTRGGGTTTGCACCTTGTCTTAGTAGGCATAACTCTGGAGCTTGATGAATCAGAC…	MAVAELSKPSYTKTRLFQSSQLSSLSTHLHSHSRLTFRPLHHTRNSRICCSVAPNSSSLITRNFSQVQAPAAPEKTQDPKSKAECFGVFCLTYDLIAVSFLLFVIWVYTDFAIDFGLHLVLVGITLELDESDKNRRFWFMFLLLVNDFLLKIQAVLNDPNSILEEETKSWKKLINIAVSGAAGMISNHLLFKLASGEVFGPDQPIALKLLGSERSLQALEGVAMELEDSLFPLLREVSIGIDPYEVFQDAEWALLIGAKPRGPGMERAGLLDLNGQIFVEQGKALNAVASRNVKVIVVGNPCNTNALICLKNAPNIPAKNFHALTRLDENRAKCQLALKAGVFYDKVSNVTIWGNHSTTQVPDFLNATINGLPVKEVIKDHKWLEEEFTESIQKRGGVL…	ATGGCAGTAGCTGAGCTATCAAAACCTTCATACACCAAGACCCGCCTTTTTCAGTCTTCCCAGCTCTCATCCTTATCGACCCATCTCCACTCTCACAGCCGTCTCACTTTTCGGCCCCTCCATCACACTCGAAATTCCAGAATCTGTTGCTCTGTTGCACCCAAGTGAGCTTTAATTTCTTTACATTAATATATCTCCAACATTTTCTCTTCTGTTTTTTGTTTTCTGGTAGTAGTAGTAGTCTTATTACTCGTAATTTCAGTCAAGTTCAAGCTCCAGCTGCTCCAGAAAAAACCCAAGACCCGAAGAGCAAGGCAGAGTGCTTCGGCGTGTTCTGCCTCACCTATGATCTCATAGCTGTAAGCTTTCTTCTTTTTGTTATCTGGGTTTATACAGATT…
MDP0000807458	ATGAAAAATTTCCAAAATAAAACCCTTCCATCTCTTCCTTGTGTTGGACAAATTGGATATGCGCTTGTGCCAATGATCACAAGGGGAATCAAGCTCAGAGCGGATCAGCCAATGATTCTGCAAATGCTCGATATTCCACCGGCTGTTGAGGCTTTGAATGGTGTCAAGATGGAGTTGGTGGATGCCGCTTTCCCTCTGCTTAAAGGTGTTGTTGCTACAACTAATGTTGTAGAGGCATGCACTGGAGTCAACATCGCCGTTATGGTGGGTGGCTTCCCAAGGAAAGAAGGCATGGAAAGGAAAGATGTCATGACAAAGAACGTTTCCATCTACAAGTCTCAAGCTTCTGCACTGGAAAAGCATGCCGCTCCCAACTGCAAGTTGGTTCCACAGATGCAA…	MKNFQNKTLPSLPCVGQIGYALVPMITRGIKLRADQPMILQMLDIPPAVEALNGVKMELVDAAFPLLKGVVATTNVVEACTGVNIAVMVGGFPRKEGMERKDVMTKNVSIYKSQASALEKHAAPNCKLVPQMQV	ATGAAAAATTTCCAAAATAAAACCCTTCCATCTCTTCCTTGTGTTGGTGCATGCTCCCTTCCCCTTTTGGATGAGTTGTGAGTTTGGATGATTTTTGAGTGAAGGATGTGTGAAACTGTTTATACTGTGGATTTGAAGGACAAATTGGATATGCGCTTGTGCCAATGATCACAAGGGGAATCAAGCTCAGAGCGGATCAGCCAATGATTCTGCAAATGCTCGATATTCCACCGGCTGTTGAGGCTTTGAATGGTGTCAAGATGGAGTTGGTGGATGCCGCTTTCCCTCTGCTTAAAGGTAAATATCGAATAGAAATACTCGACTGATTTGTTATCTGTATATGGAACTGTGTTTTTATGTGTGTATGTTGTGGTGGAGTTTGATGTAATTGGTACTTGT…
MDP0000201006	ATGGCGAAAGAACCAGCTCGCGTCCTTGTCACTGGAGCCGCAGTTAGTCCTGGTCGATCTTCTAGATCTACGATCTTGTTCTTGCTTGTTAACGTTTGGTTCCACAGATGCAAGTTTAATAATGTTTTGGTTGTTGCTAATCCCGCAAACACCAATGCATTGATCTTGAAGGAATTTGCACCATCAATTCCTGAGAAAAACATCACCTGTCTGACTAGACTAGATCATAACAGGGCGTTGGGCCAGGTCTCAGAGAGATTGAATGTTCAAGTTTCCGATGTGAAGAATGTTATTATCTGGGGAAACCATTCATCATCTCAGTATCCTGATGTCAACCATGCAACTGTCAAGACACCATCTGGAGAGAAATGTGTCCGTGAGCTTGTTGCTGATGATGCA…	MAKEPARVLVTGAAVSPGRSSRSTILFLLVNVWFHRCKFNNVLVVANPANTNALILKEFAPSIPEKNITCLTRLDHNRALGQVSERLNVQVSDVKNVIIWGNHSSSQYPDVNHATVKTPSGEKCVRELVADDAWLNGEFISTVQQRGAAIIA	ATGGCGAAAGAACCAGCTCGCGTCCTTGTCACTGGAGCCGCAGGTACTGTATTGAATCCATAATCTCACTGTTTCTTCGATTTTTCAGTTAGTCCTGGTCGATCTTCTAGATCTACGATCTTGTTCTTGCTTGTTAACGTGTAAGTTTATATGATTGATGCACCGTTTAGATCTGTACATGATTAATAATATATATATATATGTATATGTATATGTATATGTATATGTGTGTATGTGTGTATGTGGGGGGGGGGGGGTGTGTGCATGTGCTAGGACTGAGAGTGAGAGGATCGACGAAGTAGTAATTAGATCGATGTTTTGAAATGATATGGCGTGTGATTTGTTGAAGTGACGATCCGATTTGGATGAGTTGTGAATTTGGATGATTTTCGAGTGAGG…

## Sheet: Table S3
Table S3. Estimation of ω values of MdMDH gene using the ML method. The ω value higher than one is highlighted in black bold.
MDP0000141199
MDP0000159872	0.424963
MDP0000170418	0.786403	0.816418
MDP0000174740	0.452317	0.638891	0.489053
MDP0000191302	0.472412	0.196678	0.738837	0.778763
MDP0000197620	0.786403	0.816418	0.276928	0.455561	0.725547
MDP0000201006	0.973175	0.854578	0.382285	0.935659	0.762298	0.382285
MDP0000251316	0.401527	0.236918	0.81375	0.713773	0.505528	0.723018	0.92
MDP0000272403	0.572001	0.599891	0.380655	0.418378	0.800664	0.285236	0.284178	0.778817
MDP0000277049	0.457822	0.18435	0.625955	0.767917	0.019446	0.600277	0.609396	0.0697666	0.72647
MDP0000278198	0.633665	0.603556	0.404419	0.413943	0.812918	0.296694	0.257466	0.784576	0.0906361	0.755623
MDP0000295823	0.277336	0.145549	0.781185	0.650408	0.171702	0.726708	0.710386	0.243463	0.665924	0.144644	0.609273
MDP0000302082	0.599924	0.598045	0.383767	0.414039	0.800664	0.285236	0.284178	0.778817	0.201673	0.750739	0.177117	0.643001
MDP0000303739	0.403072	0.18203	0.773608	0.818862	1.15017	0.647296	0.748962	0.493939	0.728076	0.0416092	0.701842	0.14948	0.573361
MDP0000334963	0.421927	0.178303	0.764183	0.781357	0.173468	0.735513	0.701222	0.896776	0.659761	0.0283172	0.623946	0.146952	0.593247	0.243981
MDP0000426029	0.502188	0.166364	0.764368	0.636352	0.155206	0.644971	0.906122	0.189864	0.758557	0.14536	0.728849	0.142664	0.59606	0.12957	0.103385
MDP0000575394	0.668458	0.248243	0.564358	0.72864	0.0900105	0.616173	0.566448	0.157512	0.740813	0.623738	0.816156	0.206536	0.733546	0.198497	0.0836419	0.318693
MDP0000710761	0.249055	0.132745	0.782817	0.672541	0.145573	0.756477	0.740189	0.207318	0.682444	0.131788	0.62296	0.248287	0.5617	0.17058	0.109138	0.113102	0.288427
MDP0000807458	0.458326	0.77867	0.465538	1.00237	0.595905	0.465538	0.9686	0.63475	0.388411	0.747675	0.389589	0.878479	0.375897	0.615746	0.696597	0.575208	0.756995	0.687375
MDP0000926135	0.530146	0.570239	0.121339	0.0695316	0.793879	0.0492829	0.0759968	0.72712	0.245524	0.880176	0.267926	0.68364	0.264827	0.58477	0.704453	0.697436	0.809341	0.73	0.0822327
	MDP0000141199	MDP0000159872	MDP0000170418	MDP0000174740	MDP0000191302	MDP0000197620	MDP0000201006	MDP0000251316	MDP0000272403	MDP0000277049	MDP0000278198	MDP0000295823	MDP0000302082	MDP0000303739	MDP0000334963	MDP0000426029	MDP0000575394	MDP0000710761	MDP0000807458	MDP0000926135

## Sheet: Table S4
Table S4. Estimation of ω values of MDH gene using the ML method. The ω value higher than one is highlighted in black bold.
Bras_T08025
Bras_T11185	NA
MDP0000191302	0.21	0.2
MDP0000251316	0.17	0.25	NA
MDP0000277049	0.27	0.09	NA	NA
MDP0000303739	0.16	0.25	NA	NA	NA
MDP0000334963	0.1	0.2	NA	NA	NA	NA
MDP0000575394	0.36	0.25	NA	NA	NA	NA	NA
PCP004488.1	0.12	0.24	0.76	0.46	0.1	0.88	0.33	0.24											Bras_T10034
PCP014072.1	0.14	0.22	0.42	0.8	0.09	0.5	0.62	0.32	NA										MDP0000295823	0.18
PCP018743.1	0.28	0.09	0.13	0.14	0.21	0.14	0.07	0.55	NA	NA									MDP0000710761	0.35	NA
PCP023458.1	0.35	0.16	0.14	0.18	0.53	0.18	0.14	0.75	NA	NA	NA								PCP021076.1	0.43	0.2	0.21
PCP034538.1	0.07	0.14	0.2	0.73	0.19	0.54	0.56	0.26	NA	NA	NA	NA							PCP030599.1	0.4	0.12	0.1	NA
ppa007722m	0.1	0.2	0.34	0.39	0.07	0.34	0.16	0.18	0.3	0.27	0.06	0.12	0.2						PCP035884.1	0.41	0.16	0.04	NA	NA
ppa007769m	0.22	0.1	0.08	0.1	0.07	0.09	0.07	0.36	0.1	0.1	0.06	0.28	0.08	NA	NA				ppa008270m	0.36	0.18	0.17	0.17	0.12	0.14	NA
ppa007782m	0.22	0.1	0.08	0.1	0.07	0.09	0.07	0.36	0.1	0.1	0.06	0.28	0.08	NA	NA	NA			ppa022676m	0.11	0.11	0.1	0.1	0.09	0.09	NA	NA
Clade I	Bras_T08025	Bras_T11185	MDP0000191302	MDP0000251316	MDP0000277049	MDP0000303739	MDP0000334963	MDP0000575394	PCP004488.1	PCP014072.1	PCP018743.1	PCP023458.1	PCP034538.1	ppa007722m	ppa007769m	ppa007782m			Clade II	Bras_T10034	MDP0000295823	MDP0000710761	PCP021076.1	PCP030599.1	PCP035884.1	ppa008270m	ppa022676m
Bras_T03253	NA
MDP0000141199	0.23
MDP0000159872	0.17	NA
MDP0000426029	0.15	NA	NA
PCP005199.1	0.18	0.23	0.1	0.11
PCP006694.1	0.16	0.46	0.14	0.25	NA														Bras_T06542
ppa006378m	0.17	0.22	0.16	0.15	0.17	0.15													PCP019783.1	0.31
ppa019011m	0.29	0.73	0.29	0.26	0.31	0.29	NA												ppa001854m	0.31	0.4
Clade III	Bras_T03253	MDP0000141199	MDP0000159872	MDP0000426029	PCP005199.1	PCP006694.1	ppa006378m	ppa019011m											Clade IV	Bras_T06542	PCP019783.1	ppa001854m
																			Bras_T05742
																			Bras_T21736	NA
																			MDP0000170418	0.13	0.27
																			MDP0000174740	0.07	0.09	NA
																			MDP0000197620	0.1	0.17	NA	NA
																			MDP0000201006	0.19	0.42	NA	NA	NA
																			MDP0000807458	0.22	0.32	NA	NA	NA	NA
																			MDP0000926135	0.13	0.06	NA	NA	NA	NA	NA
																			PCP009173.1	0.07	0.08	0.38	0.08	0.21	0.68	0.83	0.06
Bras_T17033																			PCP009558.1	0.26	0.09	0.09	0.08	0.11	0.17	0.23	0.65	NA
MDP0000272403	0.16																		PCP014499.1	0.12	0.22	0.3	0.76	0.3	0.4	1.28	0.06	NA	NA
MDP0000278198	0.18	NA																	PCP023086.1	0.12	0.06	0.17	0.13	0.16	0.19	0.1	0.48	NA	NA	NA
MDP0000302082	0.16	NA	NA																PCP023525.1	0.07	0.11	0.74	0.09	0.55	0.33	0.55	0.06	NA	NA	NA	NA
PCP000993.1	0.19	0.14	0.16	0.15															ppa008423m	0.1	0.07	0.1	0.07	0.08	0.19	0.13	0.1	0.07	0.22	0.06	0.1	0.06
ppa005860m	0.13	0.14	0.16	0.15	NA														ppa008435m	0.06	0.11	0.31	0.04	0.16	0.48	0.39	0.05	0.04	0.08	0.18	0.05	0.08	NA
Clade V	Bras_T17033	MDP0000272403	MDP0000278198	MDP0000302082	PCP000993.1	ppa005860m													Clade VI	Bras_T05742	Bras_T21736	MDP0000170418	MDP0000174740	MDP0000197620	MDP0000201006	MDP0000807458	MDP0000926135	PCP009173.1	PCP009558.1	PCP014499.1	PCP023086.1	PCP023525.1	ppa008423m	ppa008435m

## Sheet: Table S5
Table S5. Genome sequence of MDP0000807458 in apple cultivars and wild relatives.
Number	Name	Species	Sequences
8	Xiangguo	Malus asiatica Nakai	ATAACCGCCAATATTTTTGAATTCGTTTTTTAAAATATTTTTAACATATTCTGATGGTTTTTAAGTTAATTATGGCGGTTATAACCGACATAAATTGACTATTTTATTATTTTAGTATTCTAGCGGTTATAACCGACAGAATTTGACTATTTTATTATTTTTACACCAAATATTTTTCAATTTGTTGTTCATTCGATTTCTTGGTTAAAAAAAATATTTTAGTTTGTGTGGTAAAATTTAAAATGTTATATTGGTTAAAAAAGAAAAAAAAACAGGGGTCCCATTACATTATCTCTTAATGTTTTTTTTATTACGATTTTTTACATGGTATCTTGGAGTATATACAAACATATTTGACGGTTAGATCATTGAAACTAGTTTCGTAGAATGCATATCTTA…
12	Zhaaishandingzi	Malus baccata Borkh.	ATAACCGCCAATATTTTTGAATTYGTTTTTTAAAATATTTTTAACATATTCTGATGGTTTTTAAGTTAATTATGGCGGTTATAACCRACATAAATTGACTATTTTATTATTTTAGTATTCTGGCGGTTATAACCGACAGAATTTGACTATTTTATTATTTTTACACCAAATATTTTTCAATTTGTTGTTCATTTGATTTCTTGGTTAAAAAAAATATTTTAGTTTGTGTGGTAAAATTTAAAATGTTATATTGGTTAAAAAAGAAAAAAAAACAGGGGTCCCATTACATTATCTCTTAATGTTTTTTTTATTACRATTTTTTACATGGTATCTCGGAGTATATACAAACATATTTGACGGTTAGATCATTGAAACTAGTTTCGTAGAATGTATATCTTA…
13	Maoshandingzi	Malus baccata Borkh.	ATAACCGCCAATATTTTTGAATTYGTTTTTTAAAATATTTTTAACATATTCTGATGGTTTTTAAGTTAATTATGGCGGTTATAACCRACATAAATTGACTATTTTATTATTTTAGTATTCTGGCGGTTATAACCGACAGAATTTGACTATTTTATTATTTTTACACCAAATATTTTTCAATTTGTTGTTCATTTGATTTCTTGGTTAAAAAAAATATTTTAGTTTGTGTGGTAAAATTTAAAATGTTATATTGGTTAAAAAAGAAAAAAAAACAGGGGTCCCATTACATTATCTCTTAATGTTTTTTTTATTACRATTTTTTACATGGTATCTCGGAGTATATACAAACATATTTGACGGTTAGATCATTGAAACTAGTTTCGTAGAATGTATATCTTA…
11	Huaguanhaitang	Malus coronaria	ATAACCGCCAATATTTTTGAATTTGTTTTTTAAAATATTTTTAACATATTCTGATGGTTTTTAAGTTAATTATGGCGGTTATAACCGACATAAATTGACTATTTTATTATTTTAGTATTCTGGCGGTTATAACCGACAGAATTTGACTATTTTATTATTTTTACACCAAATATTTTTCAATTTGTTGTTCATTTGATTTCTTGGTTAAAAAAAATATTTTAGTTTGTGTGGTAAAATTTAAAATGTTATATTGGTTAAAAAAGAAAAAAAAACAGGGGTCCCATTACATTATCTCTTAATGTTTTTTTTATTACAATTTTTTACATGGTATCTCGGAGTATATACAAACATATTTGACGGTTAGATCATTGAAACTAGTTTCGTAGAATGTATATCTTA…
19	Duohuahaitiang	Malus floribunda	ATAACCGCCAATATTTTTGAATTCGTTTTTTAAAATATTTTTAACATATTCTGATGGTTTTTAAGTTAATTATGGCGGTTATAACCGACATAAATTGACTATTTTATTATTTTAGTATTCTGGCGGTTATAACCGACAGAATTTGACTATTTTATTATTTTTACACCAAATATTTTTCAATTTGTTGTTCATTCGATTTCTTGGTTAAAAAAAATATTTTAGTTTGTGTGGTAAAATTTAAAATGTTATATTGGTTAAAAAAGAAAAAAAAACAGGGGTCCCATTACATTATCTCTTAATGTTTTTTTTATTACGATTTTTTACATGGTATCTCGGAGTATATACAAACATATTTGACGGTTAGATCATTGAAACTAGTTTCGTAGAATGTATATCTTA…
21	Pingyitiancha	Malus hupehensis(Pamp.) Rehd.var pingyiensis	ATAACCGCCAATATTTTTGAATTCGTTTTTTAAAATATTTTTAACATATTCTGATGGTTTTTAAGTTAATTATGGCGGTTATAACCGACATAAATTGACTATTTTATTATTTTAGTATTCTRGCGGTTATAACCGACAGAATTTGACTATTTTATTATTTTTACACCAAATATTTTTCAATTTGTTGTTCATTCGATTTCTTGGTTAAAAAAAATATTTTAGTTTGTGTGGTAAAATTTAAAATGTTATATTGGTTAAAAAAGAAAAAAAAACAGGGGTCCCATTACATTATCTCTTAATGTTTTTTTTATTACGATTTTTTACATGGTATCTYGGAGTATATACAAACATATTTGACGGTTAGATCATTGAAACTAGTTTCGTAGAATGYATATCTTA…
17	Baodehaihong	Malus prunifolia (Willd.) Borkh.	ATAACCGCCAATATTTTTGAATTCGTTTTTTAAAATATTTTTAACATATTCTGATGGTTTTTAAGTTAATTATGGCGGTTATAACCGACATAAATTGACTATTTTATTATTTTAGTATTCTAGCGGTTATAACCGACAGAATTTGACTATTTTATTATTTTTACACCAAATATTTTTCAATTTGTTGTTCATTCGATTTCTTGGTTAAAAAAAATATTTTAGTTTGTGTGGTAAAATTTAAAATGTTATATTGGTTAAAAAAGAAAAAAAAACAGGGGTCCCATTACATTATCTCTTAATGTTTTTTTTATTACGATTTTTTACATGGTATCTTGGAGTATATACAAACATATTTGACGGTTAGATCATTGAAACTAGTTTCGTAGAATGCATATCTTA…
10	Weixisanye	Malus sieboldii	ATAACCGCCAATATTTTTGAATTTGTTTTTTAAAATATTTTTAACATATTCTGATGGTTTTTAAGTTAATTATGGCGGTTATAACCGACATAAATTGACTATTTTATTATTTTAGTATTCTGGCGGTTATAACCGACAGAATTTGACTATTTTATTATTTTTACACCAAATATTTTTCAATTTGTTGTTCATTTGATTTCTTGGTTAAAAAAAATATTTTAGTTTGTGTGGTAAAATTTAAAATGTTATATTGGTTAAAAAAGAAAAAAAAACAGGGGTCCCATTACATTATCTCTTAATGTTTTTTTTATTACGATTTTTTACATGGTATCTCGGAGTATATACAAACATATTTGACGGTTAGATCATTGAAACTAGTTTCGTAGAATGTATATCTTA…
20	Xinjingyepingguo	Malus sieversii	ATAACCGCCAATATTTTTGAATTCGTTTTTTAAAATATTTTTAACATATTCTGATGGTTTTTAAGTTAATTATGGCGGTTATAACCGACATAAATTGACTATTTTATTATTTTAGTATTCTGGCGGTTATAACCGACAGAATTTGACTATTTTATTATTTTTACACCAAATATTTTTCAATTTGTTGTTCATTCGATTTCTTGGTTAAAAAAAATATTTTAGTTTGTGTGGTAAAATTTAAAATGTTATATTGGTTAAAAAAGAAAAAAAAACAGGGGTCCCATTACATTATCTCTTAATGTTTTTTTTATTACGATTTTTTACATGGTATCTCGGAGTATATACAAACATATTTGACGGTTAGATCATTGAAACTAGTTTCGTAGAATGTATATCTTA…
14	Haitianghua	Malus spectabilis(Ait.) Borkh.	ATAACCGCCAATATTTTTGAATTCGTTTTTTAAAATATTTTTAACATATTCTGATGGTTTTTAAGTTAATTATGGCGGTTATAACCGACATAAATTGACTATTTTATTATTTTAGTATTCTRGCGGTTATAACCGACAGAATTTGACTATTTTATTATTTTTACACCAAATATTTTTCAATTTGTTGTTCATTCGATTTCTTGGTTAAAAAAAATATTTTAGTTTGTGTGGTAAAATTTAAAATGTTATATTGGTTAAAAAAGAAAAAAAAACAGGGGTCCCATTACATTATCTCTTAATGTTTTTTTTATTACGATTTTTTACATGGTATCTYGGAGTATATACAAACATATTTGACGGTTAGATCATTGAAACTAGTTTCGTAGAATGYATATCTTA…
18	Sichuanbianye	Malus toringoides	ATAACCGCCAATATTTTTGAATTYGTTTTTTAAAATATTTTTAACATATTCTGATGGTTTTTAAGTTAATTATGGCGGTTATAACCRACATAAATTGACTATTTTATTATTTTAGTATTCTGGCGGTTATAACCGACAGAATTTGACTATTTTATTATTTTTACACCAAATATTTTTCAATTTGTTGTTCATTTGATTTCTTGGTTAAAAAAAATATTTTAGTTTGTGTGGTAAAATTTAAAATGTTATATTGGTTAAAAAAGAAAAAAAAACAGGGGTCCCATTACATTATCTCTTAATGTTTTTTTTATTACRATTTTTTACATGGTATCTCGGAGTATATACAAACATATTTGACGGTTAGATCATTGAAACTAGTTTCGTAGAATGTATATCTTA…
1	Pingyinduanzhi	Malus×domestica Borkh.	ATAACCGCCAATATTTTTGAATTCGTTTTTTAAAATATTTTTAACATATTCTGATGGTTTTTAAGTTAATTATGGCGGTTATAACCRACATAAATTGACTATTTTATTATTTTAGTATTCTRGCGGTTATAACCGACAGAATTTGACTATTTTATTATTTTTACACCAAATATTTTTCAATTTGTTGTTCATTYGATTTCTTGGTTAAAAAAAATATTTTAGTTTGTGTGGTAAAATTTAAAATGTTATATTGGTTAAAAAAGAAAAAAAAACAGGGGTCCCATTACATTATCTCTTAATGTTTTTTTTATTACGATTTTTTACATGGTATCTYGGAGTATATACAAACATATTTGACGGTTAGATCATTGAAACTAGTTTCGTAGAATGYATATCTTA…
2	Honeycrisp	Malus×domestica Borkh.	ATAACCGCCAATATTTTTGAATTCGTTTTTTAAAATATTTTTAACATATTCTGATGGTTTTTAAGTTAATTATGGCGGTTATAACCGACATAAATTGACTATTTTATTATTTTAGTATTCTAGCGGTTATAACCGACAGAATTTGACTATTTTATTATTTTTACACCAAATATTTTTCAATTTGTTGTTCATTCGATTTCTTGGTTAAAAAAAATATTTTAGTTTGTGTGGTAAAATTTAAAATGTTATATTGGTTAAAAAAGAAAAAAAAACAGGGGTCCCATTACATTATCTCTTAATGTTTTTTTTATTACGATTTTTTACATGGTATCTTGGAGTATATACAAACATATTTGACGGTTAGATCATTGAAACTAGTTTCGTAGAATGCATATCTTA…
3	Qinguan	Malus×domestica Borkh.	ATAACCGCCAATATTTTTGAATTYGTTTTTTAAAATATTTTTAACATATTCTGATGGTTTTTAAGTTAATTATGGCGGTTATAACCGACATAAATTGACTATTTTATTATTTTAGTATTCTRGCGGTTATAACCGACAGAATTTGACTATTTTATTATTTTTACACCAAATATTTTTCAATTTGTTGTTCATTTGATTTCTTGGTTAAAAAAAATATTTTAGTTTGTGTGGTAAAATTTAAAATGTTATATTGGTTAAAAAAGAAAAAAAAACAGGGGTCCCATTACATTATCTCTTAATGTTTTTTTTATTACAATTTTTTACATGGTATCTCGGAGTATATACAAACATATTTGACGGTTAGATCATTGAAACTAGTTTCGTAGAATGTATATCTTA…
4	Youyi	Malus×domestica Borkh.	ATAACCGCCAATATTTTTGAATTCGTTTTTTAAAATATTTTTAACATATTCTGATGGTTTTTAAGTTAATTATGGCGGTTATAACCAACATAAATTGACTATTTTATTATTTTAGTATTCTGGCGGTTATAACCGACAGAATTTGACTATTTTATTATTTTTACACCAAATATTTTTCAATTTGTTGTTCATTTGATTTCTTGGTTAAAAAAAATATTTTAGTTTGTGTGGTAAAATTTAAAATGTTATATTGGTTAAAAAAGAAAAAAAAACAGGGGTCCCATTACATTATCTCTTAATGTTTTTTTTATTACGATTTTTTACATGGTATCTCGGAGTATATACAAACATATTTGACGGTTAGATCATTGAAACTAGTTTCGTAGAATGTATATCTTA…
5	Golden Delicious	Malus×domestica Borkh.	ATAACCGCCAATATTTTTGAATTTGTTTTTTAAAATATTTTTAACATATTCTGATGGTTTTTAAGTTAATTATGGCGGTTATAACCGACATAAATTGACTATTTTATTATTTTAGTATTCTGGCGGTTATAACCGACAGAATTTGACTATTTTATTATTTTTACACCAAATATTTTTCAATTTGTTGTTCATTTGATTTCTTGGTTAAAAAAAATATTTTAGTTTGTGTGGTAAAATTTAAAATGTTATATTGGTTAAAAAAGAAAAAAAAACAGGGGTCCCATTACATTATCTCTTAATGTTTTTTTTATTACAATTTTTTACATGGTATCTCGGAGTATATACAAACATATTTGACGGTTAGATCATTGAAACTAGTTTCGTAGAATGTATATCTTA…
6	Jinshiji	Malus×domestica Borkh.	ATAACCGCCAATATTTTTGAATTYGTTTTTTAAAATATTTTTAACATATTCTGATGGTTTTTAAGTTAATTATGGCGGTTATAACCRACATAAATTGACTATTTTATTATTTTAGTATTCTGGCGGTTATAACCGACAGAATTTGACTATTTTATTATTTTTACACCAAATATTTTTCAATTTGTTGTTCATTTGATTTCTTGGTTAAAAAAAATATTTTAGTTTGTGTGGTAAAATTTAAAATGTTATATTGGTTAAAAAAGAAAAAAAAACAGGGGTCCCATTACATTATCTCTTAATGTTTTTTTTATTACRATTTTTTACATGGTATCTCGGAGTATATACAAACATATTTGACGGTTAGATCATTGAAACTAGTTTCGTAGAATGTATATCTTA…
7	Taoping	Malus×domestica Borkh.	ATAACCGCCAATATTTTTGAATTCGTTTTTTAAAATATTTTTAACATATTCTGATGGTTTTTAAGTTAATTATGGCGGTTATAACCGACATAAATTGACTATTTTATTATTTTAGTATTCTRGCGGTTATAACCGACAGAATTTGACTATTTTATTATTTTTACACCAAATATTTTTCAATTTGTTGTTCATTTGATTTCTTGGTTAAAAAAAATATTTTAGTTTGTGTGGTAAAATTTAAAATGTTATATTGGTTAAAAAAGAAAAAAAAACAGGGGTCCCATTACATTATCTCTTAATGTTTTTTTTATTACGATTTTTTACATGGTATCTYGGAGTATATACAAACATATTTGACGGTTAGATCATTGAAACTAGTTTCGTAGAATGYATATCTTA…
9	Yanhongmi	Malus×domestica Borkh.	ATAACCGCCAATATTTTTGAATTYGTTTTTTAAAATATTTTTAACATATTCTGATGGTTTTTAAGTTAATTATGGCGGTTATAACCRACATAAATTGACTATTTTATTATTTTAGTATTCTGGCGGTTATAACCGACAGAATTTGACTATTTTATTATTTTTACACCAAATATTTTTCAATTTGTTGTTCATTTGATTTCTTGGTTAAAAAAAATATTTTAGTTTGTGTGGTAAAATTTAAAATGTTATATTGGTTAAAAAAGAAAAAAAAACAGGGGTCCCATTACATTATCTCTTAATGTTTTTTTTATTACRATTTTTTACATGGTATCTCGGAGTATATACAAACATATTTGACGGTTAGATCATTGAAACTAGTTTCGTAGAATGTATATCTTA…
15	Jiguan	Malus×domestica Borkh.	ATAACCGCCAATATTTTTGAATTYGTTTTTTAAAATATTTTTAACATATTCTGATGGTTTTTAAGTTAATTATGGCGGTTATAACCGACATAAATTGACTATTTTATTATTTTAGTATTCTRGCGGTTATAACCGACAGAATTTGACTATTTTATTATTTTTACACCAAATATTTTTCAATTTGTTGTTCATTYGATTTCTTGGTTAAAAAAAATATTTTAGTTTGTGTGGTAAAATTTAAAATGTTATATTGGTTAAAAAAGAAAAAAAAACAGGGGTCCCATTACATTATCTCTTAATGTTTTTTTTATTACRATTTTTTACATGGTATCTYGGAGTATATACAAACATATTTGACGGTTAGATCATTGAAACTAGTTTCGTAGAATGYATATCTTA…
16	Yinv	Malus×domestica Borkh.	ATAACCGCCAATATTTTTGAATTTGTTTTTTAAAATATTTTTAACATATTCTGATGGTTTTTAAGTTAATTATGGCGGTTATAACCGACATAAATTGACTATTTTATTATTTTAGTATTCTGGCGGTTATAACCGACAGAATTTGACTATTTTATTATTTTTACACCAAATATTTTTCAATTTGTTGTTCATTTGATTTCTTGGTTAAAAAAAATATTTTAGTTTGTGTGGTAAAATTTAAAATGTTATATTGGTTAAAAAAGAAAAAAAAACAGGGGTCCCATTACATTATCTCTTAATGTTTTTTTTATTACRATTTTTTACATGGTATCTCGGAGTATATACAAACATATTTGACGGTTAGATCATTGAAACTAGTTTCGTAGAATGTATATCTTA…

## Sheet: Table S6
Table S6. Expression levels of MdMDH genes in five different tissues from tea plants
Gene ID	values
	Root	Stem	Leaf	Flower	Fruit
MDP0000141199	0.00437347	0.0299743	0.00412464	0.475774	0.0305412
MDP0000159872	0.513469	0.00924926	3.4678	0.115631	6.1122
MDP0000170418	1.0091	0.00878082	0	0.0563919	0.109536
MDP0000174740	1.00923	0.0116264	0	7.57077	37.0522
MDP0000191302	3.09835	6.23415	0	1.82045	8.23188
MDP0000197620	0.14866	0.00240226	0	0.0149692	46.2869
MDP0000201006	0.289947	0.00233145	2.12495	0.011515	0.0026337
MDP0000251316	0	0	0	0	0
MDP0000272403	0	0	0	1.35801	31.4767
MDP0000277049	0	5.62963	1.95408	1.29063	7.41615
MDP0000278198	0	0.130657	1.35057	29.0707	0.60343
MDP0000295823	0	0	0	232.038	12.7509
MDP0000302082	9.06814	0	0	29.7574	0
MDP0000303739	0	0	0	0	0
MDP0000334963	2.41947	0.0377294	0	7.63727	3.78305
MDP0000426029	0.749508	1.55238	0	3.14214	0
MDP0000575394	0.00240305	0.00979404	0.00058582	0.362791	0.00392741
MDP0000710761	0	0	0	3.84157	0.662496
MDP0000807458	0	4.19731	0	124.906	0.313941
MDP0000926135	0	0	0	64.5551	0

## Sheet: Table S7
Table S7. Expression levels of MdMDH genes during apple developmental stages
Gene ID	Values
	Juvenile stage	Expanding stage	Mature stage
MDP0000159872	35.27	0.25	60.08
MDP0000174740	222.38	181.27	372.78
MDP0000191302	53.5	45.09	82.32
MDP0000197620	298.82	121.47	462.87
MDP0000272403	25.78	40.28	18.87
MDP0000277049	10.86	37.11	2.16
MDP0000278198	14.38	10.14	6.03
MDP0000295823	76.85	37.94	127.51
MDP0000334963	30.4	25.16	54.07
MDP0000710761	143.75	48.8	209.28
MDP0000807458	0.16	0.07	0.31

## Sheet: Table S8
Table S8. Expression levels of MdMDH genes during flower bud differentiation of apple cultivar ‘Qinguan’
Gene ID	Values
	Early stage	Middle stage	Late stage
MDP0000295823	52.11	48.3	43.33
MDP0000174740	326.99	380.66	282.79
MDP0000334963	33.01	35.93	61.05
MDP0000272403	14.29	13.81	16.93
MDP0000197620	254.82	256.36	213.8
MDP0000278198	30.79	33.56	36.1
MDP0000191302	53.25	46.62	66.71
MDP0000710761	123.8	128.25	125.08
MDP0000277049	20.18	22.59	31.76
MDP0000159872	39.59	37.88	52.11
MDP0000807458	2.02	2.02	3
